# Supplementary material for: Efficiency evaluation and nonlinear multi-objective optimization of forestry industry transformation in the Heilongjiang state-owned forest region
Source: Sci Rep. 2023 Dec 1;13:21216. doi: 10.1038/s41598-023-47953-5 (PMC10692111; doi:10.1038/s41598-023-47953-5)
Supplement: Supplementary file 1 — Supplementary Tables. [file 41598_2023_47953_MOESM1_ESM.xlsx]

## Sheet: Supplementary Table 1
Supplementary Table 1 Data in Figure 1
	Technical efficiency	Skill improved	Pure technical efficiency	Regular efficiency	Productivity index
2015	1.357	0.632	1.059	1.282	0.857
2016	1.061	0.493	0.914	1.16	0.523
2017	1.117	1.299	1.044	1.07	1.451
2018	0.924	2.574	1.154	0.801	2.38
2019	0.802	0.635	0.689	1.163	0.509
2020	0.976	0.961	0.923	1.057	0.938
2021	1.338	1.32	1.538	0.87	1.765

## Sheet: Supplementary Table 2
Supplementary Table 2 Data in Figure 2
Years	Efficiency Index
2015	0.1873
2016	0.249
2017	0.326
2018	0.4858
2019	0.5213
2020	0.5593
2021	0.6534

## Sheet: Supplementary Table 3
Supplementary Table 3 Data in Figure 3a
	Efficiency Index	Contribution
2015	0.1857	40.13
2016	0.2561	42.61
2017	0.3297	43.98
2018	0.3569	38.97
2019	0.391	38.92
2020	0.4041	39.54
2021	0.5919	44.23

## Sheet: Supplementary Table 4
Supplementary Table 4 Data in Figure 3b
	Efficiency Index	Contribution
2015	0.2227	48.12
2016	0.2873	47.8
2017	0.391	52.16
2018	0.4923	53.75
2019	0.3559	35.36
2020	0.3301	32.3
2021	0.3492	26.09

## Sheet: Supplementary Table 5
Supplementary Table 5 Data in Figure 3c
	Efficiency Index	Contribution
2015	0.0544	11.75
2016	0.0577	9.59
2017	0.0289	3.86
2018	0.0667	7.29
2019	0.2588	25.72
2020	0.2877	28.16
2021	0.3972	29.68

## Sheet: Supplementary Table 6
Supplementary Table 6 Data in Figure 4a
Real area	25946
Area at the end of the first stage	28164
Area at the end of the second stage	26138

## Sheet: Supplementary Table 7
Supplementary Table 7 Data in Figure 4b
	Real area	End of first stage	End of second stage
A	1030	2983	12944
B	5300	5633	7725
C	2561	1235	258
D	8141	8096	2658
E	594	447	15
F	531	266	53
G	6139	4604	1227
H	698	656	69

## Sheet: Supplementary Table 8
Supplementary Table 8 Data in Figure 4c
	Real area	End of first stage	End of second stage
A	377	1153	6592
B	1598	1953	3374
C	1400	286	30
D	4638	4620	1587
E	451	338	45
F	127	64	64
G	3916	2937	783
H	73	87	9
